# Supplementary material for: A Positive Feedback Loop Exists between Estradiol and IL-6 and Contributes to Dermal Fibrosis
Source: Int J Mol Sci. 2024 Jun 30;25(13):7227. doi: 10.3390/ijms25137227 (PMC11241801; doi:10.3390/ijms25137227)
Supplement: Supplementary file 1 [file ijms-25-07227-s001.zip]

Archive with 7 entries (7 files):
- supplementary figure 1.jpg
- supplementary figure 2.jpg
- supplementary figure 3.jpg
- supplementary figure 4.jpg
- supplementary figure 5.jpg
- supplementary figure 6.jpg
- supplementary figure 7.jpg
